# Supplementary material for: The Influence of Apremilast-Induced Macrophage Polarization on Intestinal Wound Healing
Source: J Clin Med. 2023 May 9;12(10):3359. doi: 10.3390/jcm12103359 (PMC10219563; doi:10.3390/jcm12103359)
Supplement: Supplementary file 1 [file jcm-12-03359-s001.zip]

Archive with 1 entries (1 files):
- jcm-2353782-supplementary.xlsx
