# Supplementary material for: The Influence of Apremilast-Induced Macrophage Polarization on Intestinal Wound Healing
Source: J Clin Med. 2023 May 9;12(10):3359. doi: 10.3390/jcm12103359 (PMC10219563; doi:10.3390/jcm12103359)
Supplement: Supplementary file 1 [file jcm-12-03359-s001.zip › jcm-2353782-supplementary.xlsx]

## Sheet: A
Gene Name	Assignment
IL6	M1
TNF	M1
IL23A	M1
IL12A	M1
IFNG	M1
IRF5	M1
STAT1	M1
NFKB2	M1
NFKB1	M1
IL1B	M1
CCL5	M1
CCL8	M1
CXCL2	M1
CEBPA	M1
IL13	M2
ARG1	M2
CHI3L1	M2
MRC1	M2
CD163	M2
CD209	M2
CLEC7A	M2
IGF1	M2
IL10	M2
TGFB1	M2
STAT6	M2
PPARG	M2
CD14	M2
CCL17	M2
CCL24	M2
CCL22	M2
IRF4	M2
CEBPB	M2
KLF4	M2

## Sheet: B
Gene Name
THBS1
ABCF1
PTGS2
PRDX5
PLD4
MAP2K3
IL1RN
LY96
PTX3
LY75
HAVCR2
CYBB
PARP4
STAB1
LIPA
F11R
TLR4
PTGER2
ANXA1
TAC4
MIF
PIK3CD
IL1R1
HSPG2
OLR1
PSTPIP1
DHX9
CD180
ACER3
PXK
AKT1
MAPKAPK2
IL17RA
HDAC4
C5
SEMA7A
IGFBP4
BLNK
IDO1
CXCL9
TLR3
MYD88
CASP4
TLR2
NFKBIZ
CD40
ZC3H12A
CXCL1
APOL3
CERS6
CCR1
FPR1
RELB
CCR5
IL15
IRF5
IFI16
CXCL18
PTGER4
LGALS9
C4A
STAT3
AIM2
P2RX7
ADGRE5
CCR3
PLAA
ITGAL
RIPK1
TRAF3IP2
CCL5
NFE2L2
BCL6
IL27
TICAM1
THEMIS2
SGMS1
CIITA
BMP6
GSDMD
C4B
GBP5
RELA
NRROS
TNIP1
RIPK2
NKG7
LY86
LYZ
TLR1
F2R
TBK1
MMP25
AIF1
MEFV
TNF
AXL
NINJ1
SCYL3
PTAFR
C5AR1
CD14
SPHK1
IRAK2
AZU1
NFKBIB
TNFRSF1A
GPR68
NDST1
LACC1
PLGRKT
IL1RAP
CLEC7A
NKIRAS2
TNFAIP3
HCK
TLR8
S1PR3
CCL2
TGFB1
CCL7
TLR7
HK1
CCL20
CXCL11
CXCL10
NOD1
C3AR1
CCL8
ACOD1
PTGIR
LOXL3
CCRL2
NFKB1
BMP2
CCL3
CCL4
FKT4
CXCR3
IL1A
CHST2
IL1B
C3
NLRP3

## Sheet: C
Gene Name
PINK1
CXXC5
MIB2
TRIM27
HMOX1
CTH
RHOC
PPM1A
MUL1
LURAP1L
TSPAN6
SLC44A2
TRAF2
VAPA
HTR2B
LITAF
CTNNB1
UBE2N
CARD11
TRAF6
GOLT1B
TAB2
ATP2C1
BIRC3
IL1A
BIRC2
IL1B
ZC3HAV1
PRKCE
MALT1
NOD1
LTBR
IRAK4
CLEC7A
BCL10
PELI1
TRIM5
RBCK1
LPAR1
CD40
TNFSF10
MYD88
TLR3
TRIM38
TMEM106A
TRIM22
LGALS9
NOD2
TRADD
CASP1
APOL3
RIPK1
TRAF3IP2
TAB3
RIPK2
SECTM1
ALPK1
TRIM62
CASP8
TERF2IP
CANT1
PIM2
HLA-DRB1
CD74
MIER1
TIFA
TFG
BST2
TRIM14
BRD4
TRIM21
TICAM1
TNFSF10
TRIM25
CARD16
CASP10
RELA
RNF31
ECT2
TBK1
F2R
TNFRSF1A
NUP62
FYN
DHX15
PRKCB
TRAF5
EEF1D
DDX21
S100A4
LGALS1
MAP3K14
JMJD8
CD36
MAP3K7
LAMTOR5
IKBKB
MTDH
NEK6
PPP5C
IRAK1
TFRC
MAP3K3
TRIM13
CCDC22
TRIM8
GAPDH
TNFRSF10B
TLR4

## Sheet: D
Gene Name
ITGB3
ELK3
DSP
SCARB1
ENG
WNT5B
PPP3CA
SLC11A1
PPL
TGFB3
PTK7
SDC1
COL1A1
TGFB2
TGFBR2
TGFBR1
MYOZ1
MAP3K5
SMAD2
SCRIB
DCBLD2
IL24
MACF1
CELSR1
SPARC
TSKU
NOTCH2
PLEC
AQP1
SMAD3
NACA
TGFB1
EREG
ITGA9
MIA3
CDKN1A
ARHGEF19
SPRR3
FGF2
SMPD1
PDGFA
PAK1
CORO1B
C6orf89
SDC4
CNN2
